# Supplementary material for: A Novel Deep Learning Framework for Liver Fibrosis Staging and Etiology Diagnosis Using Integrated Liver–Spleen Elastography
Source: Diagnostics (Basel). 2025 Nov 24;15(23):2986. doi: 10.3390/diagnostics15232986 (PMC12691310; doi:10.3390/diagnostics15232986)
Supplement: Supplementary file 1 [file diagnostics-15-02986-s001.zip]

Archive with 1 entries (1 files):
- diagnostics-3982240-supplementary.pdf
